# Supplementary material for: Evaluation of the Xpert MTB/XDR test for detection of isoniazid, fluoroquinolones, and second-line injectable drugs resistance to Mycobacterium tuberculosis—Anhui Province, China
Source: PLoS One. 2025 Sep 12;20(9):e0331264. doi: 10.1371/journal.pone.0331264 (PMC12431546; doi:10.1371/journal.pone.0331264)
Supplement: S1 Data — (XLSX) [file pone.0331264.s002.xlsx]

## Sheet: Table 1
Number	Sample type	Patient type	Smear_(1 positive; 0 negative)	Culture_(1 positive; 0 negative)	Xpert Ultra_MTB_(1 positive; 0 negative)	Xpert Ultra RIF_(1 resistant; 0 sensitive)
1	Puncture fluid	Bone tuberculosis	0	1	1	1
2	Feces	Intestinal tuberculosis	0	1	1	1
3	Lavage fluid	Pulmonary tuberculosis	0	1	1	1
4	Lavage fluid	Pulmonary tuberculosis	0	1	1	1
5	Lavage fluid	Pulmonary tuberculosis	1	1	1	1
6	Lavage fluid	Pulmonary tuberculosis	0	1	1	1
7	Lavage fluid	Pulmonary tuberculosis	0	1	1	1
8	Lavage fluid	Pulmonary tuberculosis	1	1	1	1
9	Lavage fluid	Pulmonary tuberculosis	0	1	1	1
10	Lavage fluid	Pulmonary tuberculosis	1	1	1	1
11	Lavage fluid	Pulmonary tuberculosis	1	1	1	1
12	Lavage fluid	Pulmonary tuberculosis	1	1	1	1
13	Lavage fluid	Pulmonary tuberculosis	1	1	1	1
14	Lavage fluid	Pulmonary tuberculosis	0	1	1	1
15	Lavage fluid	Pulmonary tuberculosis	0	1	1	1
16	Lavage fluid	Pulmonary tuberculosis	0	1	1	1
17	Lavage fluid	Pulmonary tuberculosis	0	1	1	1
18	Lavage fluid	Pulmonary tuberculosis	0	1	1	1
19	Lavage fluid	Pulmonary tuberculosis	1	1	1	1
20	Lavage fluid	Pulmonary tuberculosis	1	1	1	1
21	Lavage fluid	Pulmonary tuberculosis	0	1	1	1
22	Lavage fluid	Pulmonary tuberculosis	0	1	1	1
23	Lavage fluid	Pulmonary tuberculosis	0	1	1	1
24	Lavage fluid	Pulmonary tuberculosis	0	1	1	1
25	Lavage fluid	Pulmonary tuberculosis	0	1	1	1
26	Lavage fluid	Pulmonary tuberculosis	0	1	1	1
27	Lavage fluid	Pulmonary tuberculosis	0	1	1	1
28	Lavage fluid	Pulmonary tuberculosis	0	1	1	1
29	Lavage fluid	Pulmonary tuberculosis	0	1	1	1
30	Lavage fluid	Pulmonary tuberculosis	0	1	1	1
31	Lavage fluid	Pulmonary tuberculosis	1	1	1	1
32	Lavage fluid	Pulmonary tuberculosis	1	1	1	1
33	Lavage fluid	Pulmonary tuberculosis	0	1	1	1
34	Lavage fluid	Pulmonary tuberculosis	1	1	1	1
35	Lavage fluid	Pulmonary tuberculosis	1	1	1	1
36	Lavage fluid	Pulmonary tuberculosis	0	1	1	0
37	Lavage fluid	Pulmonary tuberculosis	1	1	1	1
38	Lavage fluid	Pulmonary tuberculosis	1	1	1	1
39	Lavage fluid	Pulmonary tuberculosis	0	1	1	1
40	Lavage fluid	Pulmonary tuberculosis	1	1	1	1
41	Lavage fluid	Pulmonary tuberculosis	0	1	1	1
42	Lavage fluid	Pulmonary tuberculosis	0	1	1	1
43	Lavage fluid	Pulmonary tuberculosis	0	1	1	1
44	Lavage fluid	Pulmonary tuberculosis	1	1	1	1
45	Lavage fluid	Pulmonary tuberculosis	0	1	1	1
46	Lavage fluid	Pulmonary tuberculosis	1	1	1	1
47	Lavage fluid	Pulmonary tuberculosis	1	1	1	1
48	Pus	Lymph Node tuberculosis	0	1	1	1
49	Pus	Lymph Node tuberculosis	0	1	1	1
50	Pus	Lymph Node tuberculosis	0	1	1	1
51	Pus	Lymph Node tuberculosis	0	1	1	1
52	Pus	Lymph Node tuberculosis	1	1	1	1
53	Sputum	Pulmonary tuberculosis	1	1	1	1
54	Sputum	Pulmonary tuberculosis	1	1	1	1
55	Sputum	Pulmonary tuberculosis	1	1	0	/
56	Sputum	Pulmonary tuberculosis	1	1	1	1
57	Sputum	Pulmonary tuberculosis	1	1	1	1
58	Sputum	Pulmonary tuberculosis	0	1	1	1
59	Sputum	Pulmonary tuberculosis	1	1	1	1
60	Sputum	Pulmonary tuberculosis	1	1	1	1
61	Sputum	Pulmonary tuberculosis	0	1	1	1
62	Sputum	Pulmonary tuberculosis	1	1	1	1
63	Sputum	Pulmonary tuberculosis	1	1	1	1
64	Sputum	Pulmonary tuberculosis	1	1	1	0
65	Sputum	Pulmonary tuberculosis	1	1	0	/
66	Sputum	Pulmonary tuberculosis	1	1	1	1
67	Sputum	Pulmonary tuberculosis	1	1	1	1
68	Sputum	Pulmonary tuberculosis	0	1	1	1
69	Sputum	Pulmonary tuberculosis	1	1	1	1
70	Sputum	Pulmonary tuberculosis	1	1	1	1
71	Sputum	Pulmonary tuberculosis	1	1	1	1
72	Sputum	Pulmonary tuberculosis	0	1	1	1
73	Sputum	Pulmonary tuberculosis	1	1	1	1
74	Sputum	Pulmonary tuberculosis	0	1	1	1
75	Sputum	Pulmonary tuberculosis	1	1	1	1
76	Sputum	Pulmonary tuberculosis	1	1	1	1
77	Sputum	Pulmonary tuberculosis	1	1	1	1
78	Sputum	Pulmonary tuberculosis	1	1	1	1
79	Sputum	Pulmonary tuberculosis	1	1	1	1
80	Sputum	Pulmonary tuberculosis	1	1	1	1
81	Sputum	Pulmonary tuberculosis	1	1	1	1
82	Sputum	Pulmonary tuberculosis	1	1	1	1
83	Sputum	Pulmonary tuberculosis	0	1	1	1
84	Sputum	Pulmonary tuberculosis	0	1	1	1
85	Sputum	Pulmonary tuberculosis	1	1	1	1
86	Sputum	Pulmonary tuberculosis	1	1	1	1
87	Sputum	Pulmonary tuberculosis	1	1	1	1
88	Sputum	Pulmonary tuberculosis	1	1	1	1
89	Sputum	Pulmonary tuberculosis	1	1	1	1
90	Sputum	Pulmonary tuberculosis	0	1	1	1
91	Sputum	Pulmonary tuberculosis	0	1	1	1
92	Sputum	Pulmonary tuberculosis	1	1	1	1
93	Sputum	Pulmonary tuberculosis	0	1	0	/
94	Sputum	Pulmonary tuberculosis	1	1	1	0
95	Sputum	Pulmonary tuberculosis	1	1	1	0
96	Sputum	Pulmonary tuberculosis	1	1	1	0
97	Sputum	Pulmonary tuberculosis	0	1	1	0
98	Sputum	Pulmonary tuberculosis	1	1	1	0
99	Sputum	Pulmonary tuberculosis	1	1	1	0
100	Sputum	Pulmonary tuberculosis	1	1	1	0
101	Sputum	Pulmonary tuberculosis	1	1	1	0
102	Sputum	Pulmonary tuberculosis	1	1	1	0
103	Sputum	Pulmonary tuberculosis	1	1	1	0
104	Sputum	Pulmonary tuberculosis	0	1	1	0
105	Sputum	Pulmonary tuberculosis	1	1	1	0
106	Sputum	Pulmonary tuberculosis	1	1	0	/
107	Sputum	Pulmonary tuberculosis	0	1	1	0
108	Sputum	Pulmonary tuberculosis	0	1	1	0
109	Sputum	Pulmonary tuberculosis	1	1	1	1
110	Sputum	Pulmonary tuberculosis	1	1	1	0
111	Sputum	Pulmonary tuberculosis	1	1	1	1
112	Sputum	Pulmonary tuberculosis	1	1	1	0
113	Sputum	Pulmonary tuberculosis	1	1	0	/
114	Sputum	Pulmonary tuberculosis	1	1	1	0
115	Sputum	Pulmonary tuberculosis	1	1	1	0
116	Sputum	Pulmonary tuberculosis	1	1	1	1
117	Sputum	Pulmonary tuberculosis	1	1	1	0
118	Sputum	Pulmonary tuberculosis	1	1	1	0
119	Sputum	Pulmonary tuberculosis	1	1	1	0
120	Sputum	Pulmonary tuberculosis	1	1	1	1
121	Sputum	Pulmonary tuberculosis	1	1	1	0
122	Sputum	Pulmonary tuberculosis	1	1	1	0
123	Sputum	Pulmonary tuberculosis	0	1	1	0
124	Sputum	Pulmonary tuberculosis	1	1	1	1
125	Sputum	Pulmonary tuberculosis	1	1	1	0
126	Sputum	Pulmonary tuberculosis	0	1	1	0
127	Sputum	Pulmonary tuberculosis	1	1	1	1
128	Sputum	Pulmonary tuberculosis	1	1	1	0
129	Sputum	Pulmonary tuberculosis	0	1	0	/
130	Sputum	Pulmonary tuberculosis	1	1	1	0
131	Sputum	Pulmonary tuberculosis	0	1	1	0
132	Sputum	Pulmonary tuberculosis	1	1	1	1
133	Sputum	Pulmonary tuberculosis	1	1	1	1
134	Sputum	Pulmonary tuberculosis	0	1	1	1
135	Sputum	Pulmonary tuberculosis	1	1	1	1
136	Sputum	Pulmonary tuberculosis	1	1	1	1
137	Sputum	Pulmonary tuberculosis	1	1	1	1
138	Sputum	Pulmonary tuberculosis	1	1	1	1
139	Sputum	Pulmonary tuberculosis	0	1	1	1
140	Sputum	Pulmonary tuberculosis	1	1	1	1
141	Sputum	Pulmonary tuberculosis	0	1	1	1
142	Sputum	Pulmonary tuberculosis	0	1	1	1
143	Sputum	Pulmonary tuberculosis	1	1	1	1
144	Sputum	Pulmonary tuberculosis	0	1	1	1
145	Sputum	Pulmonary tuberculosis	0	1	1	1
146	Sputum	Pulmonary tuberculosis	1	1	1	1
147	Sputum	Pulmonary tuberculosis	0	1	1	1
148	Sputum	Pulmonary tuberculosis	1	1	1	1
149	Sputum	Pulmonary tuberculosis	1	1	1	1
150	Sputum	Pulmonary tuberculosis	0	1	1	1
151	Sputum	Pulmonary tuberculosis	0	1	1	0
152	Sputum	Pulmonary tuberculosis	0	1	1	1
153	Sputum	Pulmonary tuberculosis	1	1	1	1
154	Sputum	Pulmonary tuberculosis	0	1	1	1
155	Sputum	Pulmonary tuberculosis	1	1	1	1
156	Sputum	Pulmonary tuberculosis	0	1	1	1
157	Sputum	Pulmonary tuberculosis	0	1	1	1
158	Sputum	Pulmonary tuberculosis	1	1	1	1
159	Sputum	Pulmonary tuberculosis	1	1	1	1
160	Sputum	Pulmonary tuberculosis	0	1	1	1
161	Sputum	Pulmonary tuberculosis	0	1	1	1
162	Sputum	Pulmonary tuberculosis	0	1	1	1
163	Sputum	Pulmonary tuberculosis	1	1	1	1
164	Sputum	Pulmonary tuberculosis	0	1	1	1
165	Sputum	Pulmonary tuberculosis	0	1	1	1
166	Sputum	Pulmonary tuberculosis	1	1	1	1
167	Sputum	Pulmonary tuberculosis	1	1	1	1
168	Sputum	Pulmonary tuberculosis	0	1	1	1
169	Sputum	Pulmonary tuberculosis	1	1	1	1
170	Sputum	Pulmonary tuberculosis	1	1	1	1
171	Sputum	Pulmonary tuberculosis	1	1	1	1
172	Sputum	Pulmonary tuberculosis	1	1	1	1
173	Sputum	Pulmonary tuberculosis	1	1	1	0
174	Sputum	Pulmonary tuberculosis	1	1	1	1
175	Sputum	Pulmonary tuberculosis	0	1	1	1
176	Sputum	Pulmonary tuberculosis	1	1	1	1
177	Sputum	Pulmonary tuberculosis	0	1	1	0
178	Sputum	Pulmonary tuberculosis	0	1	1	1
179	Sputum	Pulmonary tuberculosis	0	1	1	0
180	Sputum	Pulmonary tuberculosis	1	1	1	1
181	Sputum	Pulmonary tuberculosis	1	1	1	1
182	Sputum	Pulmonary tuberculosis	1	1	1	1
183	Sputum	Pulmonary tuberculosis	1	1	1	1
184	Sputum	Pulmonary tuberculosis	0	1	1	1
185	Sputum	Pulmonary tuberculosis	1	1	1	0
186	Sputum	Pulmonary tuberculosis	1	1	1	0
187	Sputum	Pulmonary tuberculosis	0	1	1	1
188	Sputum	Pulmonary tuberculosis	0	1	1	0
189	Sputum	Pulmonary tuberculosis	0	1	1	0
190	Sputum	Pulmonary tuberculosis	1	1	1	1
191	Sputum	Pulmonary tuberculosis	0	1	1	1
192	Sputum	Pulmonary tuberculosis	1	1	1	1
193	Sputum	Pulmonary tuberculosis	0	1	1	0
194	Sputum	Pulmonary tuberculosis	0	1	1	1
195	Sputum	Pulmonary tuberculosis	1	1	1	1
196	Sputum	Pulmonary tuberculosis	1	1	1	1
197	Sputum	Pulmonary tuberculosis	1	1	1	1
198	Sputum	Pulmonary tuberculosis	0	1	1	0
199	Sputum	Pulmonary tuberculosis	0	1	1	1
200	Sputum	Pulmonary tuberculosis	0	1	1	1
201	Sputum	Pulmonary tuberculosis	1	1	1	0
202	Sputum	Pulmonary tuberculosis	0	1	1	0
203	Sputum	Pulmonary tuberculosis	1	1	1	1
204	Sputum	Pulmonary tuberculosis	0	1	1	0
205	Sputum	Pulmonary tuberculosis	0	1	1	0
206	Sputum	Pulmonary tuberculosis	0	1	1	1
207	Sputum	Pulmonary tuberculosis	0	1	1	1
208	Sputum	Pulmonary tuberculosis	0	1	1	1
209	Sputum	Pulmonary tuberculosis	1	1	1	1
210	Sputum	Pulmonary tuberculosis	1	1	1	1
211	Sputum	Pulmonary tuberculosis	1	1	1	1
212	Sputum	Pulmonary tuberculosis	1	1	1	0
213	Sputum	Pulmonary tuberculosis	1	1	1	1
214	Sputum	Pulmonary tuberculosis	0	1	1	1
215	Sputum	Pulmonary tuberculosis	0	1	1	1
216	Sputum	Pulmonary tuberculosis	0	1	1	1
217	Sputum	Pulmonary tuberculosis	0	1	1	1
218	Sputum	Pulmonary tuberculosis	0	1	1	1
219	Sputum	Pulmonary tuberculosis	1	1	1	1
220	Sputum	Pulmonary tuberculosis	1	1	1	1
221	Sputum	Pulmonary tuberculosis	1	1	1	1
222	Sputum	Pulmonary tuberculosis	1	1	1	1
223	Sputum	Pulmonary tuberculosis	1	1	1	1
224	Sputum	Pulmonary tuberculosis	1	1	1	1
225	Sputum	Pulmonary tuberculosis	1	1	1	1
226	Sputum	Pulmonary tuberculosis	0	1	1	1
227	Sputum	Pulmonary tuberculosis	1	1	1	1
228	Sputum	Pulmonary tuberculosis	1	1	1	1
229	Sputum	Pulmonary tuberculosis	1	1	1	1
230	Sputum	Pulmonary tuberculosis	0	1	1	1
231	Sputum	Pulmonary tuberculosis	1	1	1	1
232	Sputum	Pulmonary tuberculosis	1	1	1	1
233	Sputum	Pulmonary tuberculosis	0	1	1	0
234	Sputum	Pulmonary tuberculosis	1	1	1	1
235	Sputum	Pulmonary tuberculosis	1	1	1	0
236	Sputum	Pulmonary tuberculosis	1	1	1	0
237	Sputum	Pulmonary tuberculosis	1	1	1	1
238	Sputum	Pulmonary tuberculosis	1	1	1	1
239	Sputum	Pulmonary tuberculosis	0	1	1	0
240	Sputum	Pulmonary tuberculosis	1	1	1	0
241	Sputum	Pulmonary tuberculosis	0	1	1	1
242	Sputum	Pulmonary tuberculosis	1	1	1	0
243	Sputum	Pulmonary tuberculosis	1	1	1	1
244	Sputum	Pulmonary tuberculosis	1	1	1	1
245	Sputum	Pulmonary tuberculosis	1	1	1	0
246	Sputum	Pulmonary tuberculosis	1	1	1	0
247	Sputum	Pulmonary tuberculosis	0	1	1	0
248	Sputum	Pulmonary tuberculosis	1	1	1	1
249	Sputum	Pulmonary tuberculosis	0	1	1	0
250	Sputum	Pulmonary tuberculosis	0	1	1	1
251	Sputum	Pulmonary tuberculosis	1	1	1	1
252	Sputum	Pulmonary tuberculosis	1	1	1	0
253	Sputum	Pulmonary tuberculosis	1	1	1	0
254	Sputum	Pulmonary tuberculosis	0	1	1	1
255	Sputum	Pulmonary tuberculosis	0	1	1	1
256	Sputum	Pulmonary tuberculosis	1	1	1	0
257	Sputum	Pulmonary tuberculosis	1	1	1	1
258	Sputum	Pulmonary tuberculosis	1	1	1	0
259	Sputum	Pulmonary tuberculosis	1	1	1	0
260	Sputum	Pulmonary tuberculosis	1	1	1	1
261	Sputum	Pulmonary tuberculosis	0	1	1	0
262	Sputum	Pulmonary tuberculosis	0	1	1	0
263	Sputum	Pulmonary tuberculosis	1	1	1	1
264	Sputum	Pulmonary tuberculosis	0	1	1	0
265	Sputum	Pulmonary tuberculosis	1	1	1	1
266	Sputum	Pulmonary tuberculosis	1	1	1	0
267	Sputum	Pulmonary tuberculosis	0	1	1	1
268	Sputum	Pulmonary tuberculosis	0	1	1	1
269	Sputum	Pulmonary tuberculosis	0	1	1	0
270	Sputum	Pulmonary tuberculosis	0	1	1	1
271	Sputum	Pulmonary tuberculosis	0	1	1	1
272	Sputum	Pulmonary tuberculosis	0	1	0	/
273	Sputum	Pulmonary tuberculosis	0	1	1	0
274	Sputum	Pulmonary tuberculosis	0	1	1	0
275	Sputum	Pulmonary tuberculosis	0	1	1	1
276	Sputum	Pulmonary tuberculosis	1	1	1	1

## Sheet: Table 2-INH
Number	pDST_INH_(1 resistant; 0 sensitive)	pDST+sequencing_INH_(1 resistant; 0 sensitive)	Xpert XDR_INH_(1 resistant; 0 sensitive)
1	1	1	1
2	1	1	1
3	1	1	1
4	0	0	0
5	0	0	0
6	0	0	0
7	1	1	1
8	0	0	0
9	0	0	0
10	0	0	0
11	1	1	1
12	1	1	1
13	1	1	1
14	1	1	1
15	0	0	0
16	0	0	0
17	0	0	0
18	0	0	0
19	0	0	0
20	0	0	0
21	1	1	1
22	0	0	0
23	0	0	0
24	0	0	0
25	0	0	0
26	1	1	1
27	0	0	0
28	0	0	0
29	1	1	1
30	0	0	0
31	0	0	0
32	1	1	1
33	1	1	1
34	0	0	0
35	0	0	0
36	1	1	1
37	1	1	1
38	1	1	1
39	1	1	1
40	1	1	1
41	1	1	1
42	1	1	0
43	1	1	1
44	1	1	1
45	1	1	1
46	1	1	1
47	0	0	0
48	1	1	1
49	0	0	0
50	0	0	0
51	1	1	1
52	1	1	1
53	1	1	1
54	1	1	1
55	1	1	1
56	1	1	1
57	0	0	0
58	1	1	1
59	1	1	1
60	1	1	1
61	1	1	1
62	0	0	0
63	1	1	1
64	1	1	1
65	1	1	1
66	1	1	1
67	1	1	0
68	1	1	1
69	1	1	1
70	1	1	1
71	0	0	0
72	1	1	1
73	1	1	1
74	0	0	0
75	1	1	0
76	1	1	1
77	1	1	1
78	1	1	1
79	0	0	0
80	1	1	1
81	1	1	1
82	1	1	1
83	1	1	1
84	1	1	1
85	1	1	1
86	1	1	1
87	1	1	1
88	1	1	1
89	1	1	1
90	1	1	1
91	1	1	1
92	1	1	1
93	1	1	1
94	1	1	1
95	1	1	1
96	1	1	1
97	1	1	1
98	0	0	0
99	1	1	1
100	0	0	0
101	1	1	1
102	1	1	1
103	1	1	1
104	1	1	1
105	0	0	0
106	0	0	0
107	0	0	0
108	0	1	1
109	1	0	0
110	1	1	1
111	1	1	1
112	0	0	0
113	1	1	1
114	1	1	1
115	1	1	1
116	1	1	1
117	1	1	1
118	1	1	1
119	1	1	1
120	1	1	1
121	1	1	1
122	0	0	0
123	0	0	0
124	0	0	1
125	0	0	0
126	0	0	0
127	0	0	0
128	0	0	0
129	0	0	0
130	0	0	0
131	0	0	0
132	1	1	1
133	0	0	0
134	1	1	1
135	0	0	0
136	0	0	0
137	0	0	0
138	0	0	0
139	1	1	1
140	0	0	0
141	0	0	0
142	1	1	1
143	0	0	0
144	0	0	0
145	0	0	0
146	1	1	1
147	1	1	1
148	1	1	1
149	1	1	1
150	1	1	1
151	1	1	1
152	0	0	0
153	1	1	1
154	1	1	1
155	1	1	1
156	1	1	1
157	0	0	0
158	1	1	1
159	0	0	0
160	1	1	1
161	0	0	0
162	0	0	0
163	0	0	0
164	1	1	1
165	1	1	1
166	0	0	0
167	0	0	0
168	1	1	1
169	1	1	1
170	1	1	1
171	1	1	1
172	1	1	1
173	0	0	0
174	0	0	0
175	1	1	1
176	1	1	1
177	1	1	1
178	1	1	1
179	1	1	1
180	1	1	1
181	1	1	1
182	1	1	1
183	1	1	1
184	1	1	1
185	1	1	1
186	1	1	1
187	1	1	1
188	1	1	1
189	1	1	1
190	1	1	1
191	1	1	1
192	0	0	0
193	1	1	1
194	0	0	0
195	1	1	1
196	1	1	1
197	1	1	1
198	1	1	1
199	1	1	1
200	0	1	1
201	1	1	1
202	1	1	1
203	1	1	1
204	1	1	1
205	1	1	1
206	1	1	1
207	1	1	1
208	1	1	1
209	0	0	0
210	1	1	1
211	1	1	1
212	1	1	1
213	0	0	0
214	0	0	0
215	1	1	1
216	0	0	0
217	1	1	1
218	1	1	1
219	1	1	0
220	0	0	0
221	0	0	0
222	1	1	1
223	1	1	1
224	1	1	1
225	1	1	1
226	0	0	0
227	1	1	1
228	1	1	1
229	1	1	1
230	1	1	1
231	0	0	0
232	0	0	0
233	1	1	0
234	1	1	1
235	0	0	0
236	1	0	0
237	1	1	1
238	0	0	0
239	1	1	1
240	1	1	1
241	1	1	1
242	1	1	1
243	1	1	1
244	1	1	1
245	1	1	1
246	1	1	1
247	1	1	1
248	1	1	1
249	1	1	1
250	1	1	1
251	0	0	0
252	0	0	0
253	1	1	1
254	1	0	0
255	1	1	1
256	1	1	1
257	1	1	1
258	1	1	1
259	0	0	0
260	1	1	1
261	1	1	1
262	0	0	0
263	1	1	1
264	1	1	1
265	1	1	1
266	1	1	1
267	1	1	1
268	1	1	1
269	1	1	1
270	1	1	1
271	1	1	1
272	1	1	1
273	0	0	0
274	1	1	1
275	1	1	1
276	0	0	0

## Sheet: Table 2-FLQ
Number	pDST_FLQ_(1 resistant; 0 sensitive)	pDST+sequencing_FLQ_(1 resistant; 0 sensitive)	Xpert XDR_FLQ_(1 resistant; 0 sensitive)
1	1	1	1
2	0	0	0
3	0	0	0
4	1	1	1
5	1	1	1
6	1	1	1
7	1	1	1
8	0	0	0
9	0	0	0
10	1	1	1
11	0	0	0
12	0	0	0
13	0	0	0
14	1	1	1
15	1	1	1
16	0	0	0
17	0	0	0
18	1	1	0
19	0	1	1
20	1	1	1
21	0	0	0
22	0	0	0
23	0	0	0
24	1	1	1
25	0	0	0
26	1	1	1
27	1	1	1
28	1	1	1
29	1	1	1
30	0	0	0
31	0	0	0
32	1	1	1
33	0	0	0
34	0	0	0
35	0	0	0
36	0	0	0
37	0	0	0
38	1	1	1
39	0	0	0
40	1	1	1
41	1	1	1
42	0	1	1
43	1	1	1
44	0	0	0
45	0	0	0
46	0	0	0
47	0	0	0
48	0	0	0
49	0	0	0
50	0	0	0
51	0	0	0
52	0	0	0
53	0	0	0
54	0	0	0
55	0	0	0
56	1	1	1
57	1	1	1
58	0	0	0
59	0	0	0
60	0	1	1
61	1	1	1
62	1	1	1
63	1	1	1
64	0	0	0
65	0	0	0
66	0	0	0
67	0	0	0
68	0	0	0
69	1	1	1
70	0	0	0
71	1	1	1
72	0	0	0
73	1	1	1
74	1	1	1
75	0	1	1
76	0	0	0
77	0	0	0
78	0	0	0
79	0	0	0
80	0	0	0
81	0	0	0
82	1	1	1
83	0	0	0
84	1	1	1
85	1	1	1
86	0	0	0
87	1	1	1
88	0	0	0
89	0	0	0
90	0	0	0
91	1	1	1
92	1	1	1
93	0	0	0
94	0	0	0
95	0	0	0
96	0	0	0
97	0	0	0
98	0	0	0
99	0	0	0
100	0	0	0
101	0	0	0
102	0	0	0
103	0	0	0
104	0	0	0
105	0	0	0
106	0	0	0
107	0	0	0
108	0	0	0
109	0	0	0
110	0	0	0
111	1	1	1
112	0	0	0
113	0	0	0
114	0	0	0
115	0	0	0
116	0	0	0
117	0	0	0
118	0	0	0
119	0	0	0
120	0	0	0
121	0	0	0
122	0	0	0
123	0	0	0
124	0	0	0
125	0	0	0
126	0	0	0
127	0	0	0
128	0	0	0
129	0	0	0
130	0	0	0
131	0	0	0
132	0	0	0
133	0	0	0
134	1	1	1
135	0	0	0
136	1	1	1
137	0	0	0
138	0	0	0
139	0	0	0
140	0	0	0
141	0	0	0
142	0	0	0
143	0	0	0
144	0	0	0
145	0	0	0
146	0	1	1
147	0	1	1
148	0	0	0
149	1	1	1
150	0	0	0
151	0	0	0
152	0	1	1
153	0	0	0
154	0	0	0
155	1	1	1
156	1	1	1
157	1	1	1
158	0	0	0
159	0	0	0
160	1	1	1
161	0	0	0
162	1	1	1
163	0	0	0
164	0	0	0
165	0	0	0
166	0	0	0
167	1	1	1
168	0	0	0
169	0	0	0
170	0	0	0
171	0	0	0
172	0	0	0
173	0	0	0
174	0	0	0
175	0	0	0
176	1	1	1
177	0	1	1
178	0	0	0
179	0	1	1
180	0	0	0
181	1	1	1
182	0	1	1
183	0	0	0
184	0	0	0
185	0	0	0
186	0	0	0
187	0	0	0
188	0	0	0
189	1	1	1
190	0	0	0
191	0	0	0
192	0	0	0
193	0	1	1
194	1	1	0
195	0	1	1
196	0	1	1
197	0	0	0
198	0	1	1
199	1	1	1
200	1	1	1
201	1	1	1
202	0	0	0
203	1	1	1
204	0	0	0
205	0	0	0
206	0	0	0
207	0	0	0
208	1	1	0
209	1	1	1
210	0	0	0
211	1	1	1
212	0	0	0
213	1	1	1
214	0	0	0
215	0	0	0
216	0	0	0
217	0	0	0
218	0	0	0
219	1	1	1
220	0	0	0
221	0	0	0
222	0	0	0
223	1	1	1
224	0	0	0
225	1	1	1
226	0	0	0
227	0	0	0
228	1	1	1
229	0	0	0
230	0	0	0
231	1	1	1
232	0	0	0
233	1	1	1
234	1	1	1
235	1	1	1
236	1	1	1
237	0	0	0
238	1	1	1
239	1	1	1
240	1	1	1
241	0	0	0
242	0	0	0
243	1	1	0
244	1	1	1
245	0	0	0
246	0	0	0
247	0	0	0
248	0	1	1
249	1	1	1
250	1	1	1
251	0	0	0
252	0	0	0
253	0	0	0
254	0	0	0
255	0	0	0
256	0	1	1
257	1	1	1
258	0	0	0
259	1	1	1
260	0	0	0
261	1	1	1
262	0	0	0
263	0	0	0
264	0	1	1
265	0	0	0
266	0	0	0
267	1	1	0
268	0	0	0
269	0	0	0
270	0	0	0
271	1	1	1
272	1	1	1
273	1	1	1
274	1	1	1
275	0	0	0
276	0	0	0

## Sheet: Table 2-AMK
Number	pDST_AMK_(1 resistant; 0 sensitive)	Xpert XDR_AMK_(1 resistant; 0 sensitive)
1	0	0
2	0	0
3	0	0
4	0	0
5	0	0
6	0	0
7	0	0
8	0	0
9	0	0
10	0	0
11	0	0
12	0	0
13	0	0
14	0	0
15	0	0
16	0	0
17	0	0
18	0	0
19	0	0
20	0	1
21	0	0
22	0	0
23	0	0
24	0	0
25	0	0
26	0	0
27	0	0
28	0	0
29	0	0
30	0	0
31	0	0
32	0	0
33	0	0
34	0	0
35	0	0
36	0	0
37	0	0
38	0	0
39	0	0
40	0	0
41	0	0
42	0	0
43	0	0
44	0	0
45	0	0
46	0	0
47	0	0
48	0	0
49	0	0
50	0	0
51	0	0
52	0	0
53	0	0
54	0	0
55	0	0
56	0	0
57	0	0
58	0	0
59	0	0
60	0	0
61	0	0
62	0	0
63	0	0
64	0	0
65	0	0
66	0	0
67	0	0
68	0	0
69	0	0
70	0	0
71	0	0
72	0	0
73	0	0
74	0	0
75	0	0
76	0	0
77	0	0
78	0	0
79	0	0
80	0	0
81	0	0
82	0	0
83	0	1
84	0	0
85	0	0
86	0	0
87	0	0
88	0	0
89	0	0
90	0	0
91	0	0
92	0	0
93	0	0
94	0	0
95	0	0
96	0	0
97	0	0
98	0	0
99	0	0
100	0	0
101	0	0
102	0	0
103	0	0
104	0	0
105	0	0
106	0	0
107	0	0
108	0	0
109	0	0
110	0	0
111	0	0
112	0	0
113	0	0
114	0	0
115	0	0
116	0	0
117	0	0
118	0	0
119	0	0
120	0	0
121	0	0
122	0	0
123	0	0
124	0	0
125	0	0
126	0	0
127	0	0
128	0	0
129	1	0
130	1	1
131	1	1
132	1	0
133	1	1
134	1	1
135	1	0
136	1	0
137	1	1
138	1	1
139	1	1
140	1	1
141	1	1
142	1	1
143	1	1
144	0	0

## Sheet: Table 2-KAN
Number	pDST_KAN_(1 resistant; 0 sensitive)	Xpert XDR_KAN_(1 resistant; 0 sensitive)
1	0	0
2	0	0
3	0	0
4	0	0
5	0	0
6	0	0
7	0	0
8	0	0
9	0	0
10	0	0
11	0	0
12	0	0
13	0	0
14	0	0
15	0	0
16	0	0
17	0	0
18	0	0
19	0	0
20	0	0
21	0	0
22	0	0
23	0	0
24	0	0
25	0	0
26	0	0
27	0	0
28	0	0
29	0	0
30	0	0
31	0	0
32	0	0
33	0	0
34	0	0
35	0	0
36	0	0
37	0	0
38	0	0
39	0	0
40	0	0
41	0	0
42	0	0
43	0	0
44	0	0
45	0	0
46	0	0
47	0	0
48	0	0
49	0	0
50	0	0
51	0	0
52	0	0
53	0	0
54	0	0
55	0	0
56	0	0
57	0	0
58	0	0
59	0	0
60	0	0
61	0	0
62	0	0
63	0	0
64	0	0
65	0	0
66	0	0
67	0	0
68	0	0
69	0	0
70	0	0
71	0	0
72	0	0
73	0	0
74	0	0
75	0	0
76	0	0
77	0	0
78	0	0
79	0	0
80	0	0
81	0	0
82	0	0
83	0	0
84	0	0
85	0	0
86	0	0
87	0	0
88	0	0
89	0	0
90	0	0
91	0	0
92	0	0
93	0	0
94	0	0
95	0	0
96	0	0
97	0	0
98	0	0
99	0	0
100	0	0
101	0	0
102	0	0
103	0	0
104	0	0
105	0	0
106	0	0
107	0	0
108	0	0
109	0	0
110	0	0
111	0	0
112	0	0
113	0	0
114	0	0
115	0	0
116	0	0
117	0	0
118	0	0
119	0	0
120	0	0
121	0	0
122	0	0
123	0	0
124	1	0
125	1	0
126	1	0
127	1	0
128	0	1
129	0	1
130	0	1
131	0	1
132	0	1
133	0	1
134	1	1
135	1	1
136	1	1
137	1	1
138	1	1
139	1	1
140	1	1
141	1	1
142	1	1
143	1	1
144	1	1

## Sheet: Table 2-CAP
Number	pDST_CAP_(1 resistant; 0 sensitive)	Xpert XDR_CAP_(1 resistant; 0 sensitive)
1	0	0
2	0	0
3	0	0
4	0	0
5	0	0
6	0	0
7	0	0
8	0	0
9	0	0
10	0	0
11	0	0
12	0	0
13	0	0
14	0	0
15	0	0
16	0	0
17	0	0
18	0	0
19	0	0
20	0	0
21	0	0
22	0	0
23	0	0
24	0	0
25	0	0
26	0	0
27	0	0
28	0	0
29	0	0
30	0	0
31	0	0
32	0	0
33	0	0
34	0	0
35	0	0
36	0	0
37	0	0
38	0	0
39	0	0
40	0	0
41	0	0
42	0	0
43	0	0
44	0	0
45	0	0
46	0	0
47	0	0
48	0	0
49	0	0
50	0	0
51	0	0
52	0	0
53	0	0
54	0	0
55	0	0
56	0	0
57	0	0
58	0	0
59	0	0
60	0	0
61	0	0
62	0	0
63	0	0
64	0	0
65	0	0
66	0	0
67	0	0
68	0	0
69	0	0
70	0	0
71	0	0
72	0	0
73	0	0
74	0	0
75	0	0
76	0	0
77	0	0
78	0	0
79	0	0
80	0	0
81	0	0
82	0	0
83	0	0
84	0	0
85	0	0
86	0	0
87	0	0
88	0	0
89	0	0
90	0	0
91	0	0
92	0	0
93	0	0
94	0	0
95	0	0
96	0	0
97	0	0
98	0	0
99	0	0
100	0	0
101	0	0
102	0	0
103	0	0
104	0	0
105	0	0
106	0	0
107	0	0
108	0	0
109	0	0
110	0	0
111	0	0
112	0	0
113	0	0
114	0	0
115	0	0
116	0	0
117	0	0
118	0	0
119	0	0
120	0	0
121	0	0
122	0	0
123	0	0
124	0	0
125	0	0
126	0	0
127	0	0
128	0	0
129	0	1
130	0	1
131	0	1
132	0	1
133	0	1
134	0	1
135	0	1
136	0	1
137	1	0
138	1	0
139	1	0
140	1	1
141	1	1
142	1	1
143	1	1
144	1	1

## Sheet: Table 2-ETH
Number	pDST_ETH_(1 resistant; 0 sensitive)	Xpert XDR_ETH_(1 resistant; 0 sensitive)
1	0	0
2	0	0
3	0	0
4	0	0
5	0	0
6	0	0
7	0	0
8	0	0
9	0	0
10	0	0
11	0	0
12	0	0
13	0	0
14	0	0
15	0	0
16	0	0
17	0	0
18	0	0
19	0	0
20	0	0
21	0	0
22	0	0
23	0	0
24	0	0
25	0	0
26	0	0
27	0	0
28	0	0
29	0	0
30	0	0
31	0	0
32	0	0
33	0	0
34	0	0
35	0	0
36	0	0
37	0	0
38	0	0
39	0	0
40	0	0
41	0	0
42	0	0
43	0	0
44	0	0
45	0	0
46	0	0
47	0	0
48	0	0
49	0	0
50	0	0
51	0	0
52	0	0
53	0	0
54	0	0
55	0	0
56	0	0
57	0	0
58	0	0
59	0	0
60	0	0
61	0	0
62	0	0
63	0	0
64	0	0
65	0	0
66	0	0
67	0	0
68	0	0
69	0	0
70	0	0
71	0	0
72	0	0
73	0	0
74	0	0
75	0	0
76	0	0
77	0	0
78	0	0
79	0	0
80	0	0
81	0	0
82	0	0
83	0	0
84	0	0
85	0	0
86	0	0
87	0	0
88	0	0
89	0	0
90	0	0
91	0	0
92	0	0
93	0	0
94	0	0
95	0	0
96	0	0
97	0	0
98	0	0
99	0	0
100	0	0
101	0	0
102	0	0
103	0	0
104	0	0
105	0	0
106	0	0
107	0	0
108	0	0
109	0	0
110	0	0
111	0	0
112	0	0
113	0	0
114	0	0
115	0	0
116	0	0
117	0	0
118	0	0
119	0	0
120	0	0
121	0	0
122	0	0
123	0	0
124	0	0
125	0	0
126	1	0
127	1	0
128	0	1
129	0	1
130	0	1
131	0	1
132	0	1
133	0	1
134	0	1
135	0	1
136	0	1
137	0	1
138	0	1
139	0	1
140	0	1
141	1	1
142	1	1
143	1	1
144	1	1

## Sheet: Table 3
Number	pDST_INH_(1 resistant; 0 sensitive)	Xpert XDR_INH_(1 resistant; 0 sensitive)	Sanger sequencing (1 resistant; 0 sensitive)
1	1	0	1 (katG315AGC>ACC)
2	1	0	1 (katG315AGC>ACC)
3	1	0	1 (katG315AGC>ACC)
4	0	1	1 (katG315AGC>ACC)
5	1	0	1 (inhA16 A>C)
6	0	1	1 (inhA-15 C>T)
7	1	0	1 (ahpC-32 G>A)
8	1	0	0
9	1	0	0
10	1	0	0
11	0	1	0
Number	pDST_FLQ_(1 resistant; 0 sensitive)	Xpert XDR_FLQ_(1 resistant; 0 sensitive)	Sanger sequencing (1 resistant; 0 sensitive)
1	0	1	1 (89GAC>AAC；95AGC>ACC)
2	0	1	1 (90 GCG>GTG；95AGC>ACC)
3	0	1	1 (90 GCG>GTG；95AGC>ACC)
4	0	1	1 (90 GCG>GTG；95AGC>ACC)
5	0	1	1 (90 GCG>GTG；95AGC>ACC)
6	0	1	1 (90 GCG>GTG；95AGC>ACC)
7	0	1	1 (91 TCG>CCG；95AGC>ACC)
8	0	1	1 (91 TCG>CCG；95AGC>ACC)
9	0	1	1 (91 TCG>CCG；95AGC>ACC)
10	0	1	1 (94 GAC>AAC；95AGC>ACC)
11	0	1	1 (94 GAC>GCC；95AGC>ACC)
12	1	0	1 (94 GAC>GGC；95AGC>ACC)
13	0	1	1 (94 GAC>GGC；95AGC>ACC)
14	0	1	1 (94 GAC>TAC；95AGC>ACC)
15	1	0	1 (95AGC>ACC)
16	1	0	1 (95AGC>ACC)
17	1	0	1 (95AGC>ACC)
18	1	0	1 (95AGC>ACC)
19	0	1	1 (95AGC>ACC)
20	0	1	1 (95AGC>ACC)
21	0	1	1 (95AGC>ACC)
22	0	1	1 (95AGC>ACC)
